# Supplementary material for: Instructor-led distance learning for training students in cardiopulmonary resuscitation: A randomized controlled study
Source: PLoS One. 2021 May 6;16(5):e0251277. doi: 10.1371/journal.pone.0251277 (PMC8101908; doi:10.1371/journal.pone.0251277)
Supplement: S1 Data — (XLSX) [file pone.0251277.s001.xlsx]

## Sheet: Sheet1
no	age	type	sex	x_pre1	pre2	pre3	x_pre4	pre5	x_pre6	pre7	pre8	pre9	x_post1	post2	post3	x_post4	post5	x_post6	post7	post8	post9	filter_$	Q1	Q2	Q3	Q4	Q5	Score	p_score	preEdu	No_Edu	Last_Edu	Form_edu	prac_6mon	prac_12mon	Last_prac	Instructor1	Recent2_edu	Form_recent2	Instructor2	CPR	G10	Rx_pre1	Rx_pre4	Rx_pre6	Rx_post1	Rx_post4	Rx_post6	RES_1
1	18	1	1	84	217	116	74	100	52	7	5088	445	53	240	120	32	17	3	0	3917	740	0	0	1	1	1	1	4	80	1	3	1	3	1	1	1	#NULL!	3	3	#NULL!	2	#NULL!	18	40	23	33	46	58	5.19884
2	16	1	2	100	226	113	93	0	31	0	4666	400	42	241	121	49	100	95	0	5400	549	0	1	1	1	1	1	5	100	1	6	1	1	0	1	2	#NULL!	2	3	#NULL!	1	1	2	24	34	36	42	13	12.5827
3	16	1	2	7	258	129	97	100	6	0	4066	381	2	253	127	82	100	19	0	4651	476	0	0	1	1	1	1	4	80	1	10	1	1	0	1	2	#NULL!	2	3	#NULL!	1	1	43.5	18.5	41	59.5	30	46	24.7121
4	17	1	2	91	231	116	45	1	4	0	4065	547	27	246	123	25	0	60	0	5077	602	0	1	1	1	1	1	5	100	1	2	1	3	1	1	1	1	2	3	1	1	1	11.5	47	48.5	43.5	49	25.5	17.4798
5	16	1	2	6	258	131	97	100	5	1	3889	312	99	224	113	100	100	3	0	3883	279	0	1	1	1	1	0	4	80	1	1	1	3	1	1	1	1	#NULL!	#NULL!	#NULL!	3	2	45.5	18.5	45	5.5	4.5	58	-29.8358
6	17	1	2	97	213	110	87	33	99	3	5758	407	100	225	113	88	100	71	0	5090	456	0	1	1	0	1	1	4	80	1	10	2	3	0	1	2	2	3	2	1	2	1	6.5	30	9.5	2	25.5	17.5	-22.6503
7	17	1	2	1	159	86	25	100	2	4	3557	648	16	249	125	10	100	6	0	4240	812	0	1	1	1	1	1	5	100	1	5	2	3	0	1	2	2	3	1	2	2	3	49	53.5	52	52.5	56.5	55.5	16.2052
8	18	1	1	100	227	114	93	100	100	0	5847	390	97	209	105	99	100	66	0	5159	335	0	1	1	0	1	1	4	80	1	3	2	3	0	1	2	1	3	3	1	2	2	2	24	4	11	11.5	20	-12.4173
9	18	1	2	89	205	103	83	100	87	0	5427	478	98	231	116	68	92	63	0	5197	501	0	1	1	1	1	1	5	100	1	3	1	3	1	1	1	1	2	3	1	1	1	14	32	14.5	8.5	36	23.5	-18.2052
10	18	1	2	49	237	120	79	97	5	0	3711	470	23	245	123	95	17	20	0	4234	371	0	0	1	0	1	1	3	60	1	3	1	3	1	1	1	1	1	3	1	2	3	29.5	36.5	45	48.5	18.5	43.5	17.548
11	16	2	2	97	216	108	100	100	84	0	5406	253	71	201	102	100	100	99	0	5984	210	1	1	1	1	1	1	5	100	1	3	1	3	1	1	1	1	1	3	1	1	1	6.5	5	16.5	30.5	4.5	8	5.84971
12	16	2	2	0	260	130	78	100	52	0	5054	469	26	243	122	20	100	14	0	4636	634	1	1	1	1	1	1	5	100	1	5	1	3	1	1	1	1	3	1	2	1	1	56.5	38.5	23	45.5	51.5	51.5	7.15029
13	17	2	2	29	241	123	43	100	0	0	3727	555	81	210	105	72	31	30	0	4654	484	1	0	1	1	0	1	3	60	1	10	1	3	1	1	1	2	2	1	1	2	2	34.5	49.5	58.5	24.5	34	39	-7.82196
14	17	2	2	3	274	138	43	100	6	0	3891	558	24	233	126	94	30	63	1	5163	335	1	1	1	0	1	0	3	60	1	3	2	2	0	0	3	2	4	3	1	3	3	47	49.5	41	47	21.5	23.5	11.2532
15	18	2	2	89	199	107	98	100	36	5	4628	201	73	237	119	99	100	17	0	4514	304	1	1	1	1	0	1	4	80	1	10	1	1	0	1	2	4	2	3	1	4	2	14	13.5	30.5	27.5	11.5	49	0.794795
16	18	2	2	0	171	89	100	100	0	2	3449	175	32	241	121	99	100	19	0	4311	388	1	1	1	0	0	1	3	60	1	10	2	1	0	0	3	1	3	2	2	1	4	56.5	5	58.5	38	11.5	46	-0.349707
17	18	2	1	75	205	103	73	0	99	0	5584	472	92	230	116	64	98	51	0	5122	501	1	1	1	1	1	1	5	100	1	2	4	2	0	0	3	1	4	2	1	1	1	20.5	41.5	9.5	20.5	37.5	28.5	-7.98613
18	18	2	2	0	280	141	87	100	79	0	5180	381	29	244	122	84	100	45	0	4857	468	1	1	1	0	1	1	4	80	1	5	3	3	0	0	3	1	3	1	1	1	3	56.5	30	18	42	28	33	3.65029
19	18	2	2	59	200	101	80	99	0	0	3054	470	99	213	107	25	0	0	0	3913	629	1	1	1	0	1	1	4	80	1	3	4	3	0	0	3	1	4	1	1	2	3	25	35	58.5	5.5	49	61.5	-24.2191
20	18	2	1	80	219	115	45	100	46	3	4900	592	12	251	126	9	92	70	0	5217	718	1	1	1	0	1	1	4	80	1	1	4	3	0	0	3	2	#NULL!	#NULL!	#NULL!	3	3	19	47	25	55	58	19	26.9249
21	18	2	2	55	237	120	97	97	76	1	5325	378	15	246	126	96	100	96	0	5572	357	1	0	1	1	1	0	3	60	1	12	2	3	0	0	3	2	2	1	1	2	2	26	18.5	19	54	17	12	24.0069
22	17	2	1	0	276	138	93	100	100	0	5865	468	98	218	109	100	7	100	0	5967	171	1	1	1	1	1	0	4	80	1	6	2	3	0	0	3	2	3	1	2	1	3	56.5	24	4	8.5	4.5	3.5	-29.8497
23	17	2	2	94	218	110	14	0	5	0	4500	#NULL!	72	236	118	1	99	89	0	5389	990	1	1	1	1	1	1	5	100	1	3	1	3	1	1	1	4	2	3	4	2	2	10	57	45	29	62	16	3.39075
24	18	2	2	97	211	106	67	93	34	0	4776	533	90	225	113	99	100	44	0	4897	208	1	1	1	1	1	1	5	100	1	5	1	3	1	1	1	1	1	3	1	2	2	6.5	43	32.5	22	11.5	34	-2.65029
25	18	2	2	14	246	124	64	100	0	0	3200	#NULL!	44	237	120	13	100	26	0	4587	708	1	1	1	1	1	1	5	100	1	1	1	3	1	1	1	1	#NULL!	#NULL!	#NULL!	2	4	38.5	44	58.5	34	54.5	42	0.582082
26	18	2	2	64	237	120	97	100	43	0	4845	420	38	242	122	69	100	94	0	5600	501	1	1	1	0	1	1	4	80	1	4	1	3	1	1	1	1	3	3	1	2	1	24	18.5	27	37	35	14.5	7.55491
27	16	2	1	100	210	105	10	100	100	0	5700	#NULL!	100	230	115	15	100	100	0	5817	660	1	0	1	0	0	1	2	40	1	6	2	3	0	1	2	2	3	3	1	1	1	2	59	4	2	53	3.5	-21.4173
28	16	2	2	0	311	155	100	100	42	0	4800	#NULL!	64	199	100	100	100	99	1	5517	144	1	0	1	1	1	1	4	80	1	3	1	1	0	0	3	1	2	1	1	1	2	56.5	5	29	32	4.5	8	-6.34971
29	16	2	1	87	232	117	100	93	2	0	3900	#NULL!	94	209	106	100	8	28	0	4744	198	1	1	1	1	1	0	4	80	1	2	2	3	0	1	2	1	2	3	2	3	4	16.5	5	52	16.5	4.5	40.5	-10.8902
30	16	2	2	1	151	76	97	100	18	0	4644	457	18	191	96	99	72	48	0	4904	210	1	1	1	0	1	1	4	80	1	7	3	3	0	1	2	2	3	1	1	3	4	49	18.5	37	50.5	11.5	31	14.2052
31	16	2	1	0	163	86	91	98	34	4	4797	310	79	222	114	94	43	51	1	5040	351	1	1	1	0	1	1	4	80	1	6	2	1	0	0	3	1	2	1	1	2	3	56.5	26	32.5	26	21.5	28.5	-12.3497
32	16	2	2	32	242	122	36	100	0	0	3384	592	18	247	124	87	100	2	0	3658	446	1	1	1	1	1	1	5	100	1	6	1	1	0	0	3	1	2	1	1	2	2	33	51	58.5	50.5	27	60	18.589
33	17	2	1	97	212	107	7	100	0	0	3284	733	88	233	117	7	95	40	0	4792	927	1	1	1	1	0	1	4	80	1	10	2	3	0	1	2	2	3	3	2	1	3	6.5	60	58.5	23	59	35	-1.65029
34	17	2	2	29	246	124	18	87	19	0	4385	704	1	260	130	45	100	33	0	4906	572	1	1	1	1	1	1	5	100	1	10	2	3	0	1	2	2	3	1	2	2	2	34.5	56	36	61	44.5	37	28.678
35	17	2	2	0	120	78	97	100	0	17	3709	178	43	209	112	4	99	51	0	4923	1329	1	1	1	0	1	1	4	80	1	10	2	3	0	1	2	2	2	1	1	2	4	56.5	18.5	58.5	35	61	28.5	-3.34971
36	17	2	2	14	246	124	100	76	2	0	3391	61	99	226	113	82	100	47	0	4928	470	1	1	1	1	1	1	5	100	1	10	2	3	0	1	2	2	3	3	1	2	2	38.5	5	52	5.5	30	32	-27.9179
37	18	1	2	10	249	130	46	100	9	2	4265	578	31	234	119	13	100	12	0	4496	785	0	1	1	1	1	1	5	100	1	3	1	1	0	1	2	2	2	3	4	2	2	41	45	39	39	54.5	53	4.89711
38	18	1	2	0	266	135	1	18	15	0	4129	1227	9	175	88	89	100	17	0	4243	275	0	1	1	1	1	1	5	100	1	5	1	3	1	1	1	1	2	3	4	2	2	56.5	61.5	38	56	24	49	17.6503
39	18	1	1	0	276	139	19	100	100	0	5690	677	96	226	113	30	100	100	0	5857	608	0	0	1	1	1	1	4	80	1	2	1	1	0	1	2	2	2	3	1	2	2	56.5	55	4	13	47	3.5	-25.3497
40	18	1	2	16	236	131	88	55	90	2	5463	432	97	215	108	94	100	64	0	5300	#NULL!	0	0	1	1	1	1	4	80	1	4	2	3	0	1	2	1	2	3	4	2	3	36.5	27.5	12.5	11	21.5	21.5	-21.8699
41	15	1	2	0	264	132	13	100	22	0	4604	863	0	167	84	5	100	11	0	4510	749	0	1	1	0	1	1	4	80	2	2	3	2	0	0	3	2	4	1	1	3	3	56.5	58	35	62	60	54	23.6503
42	15	1	2	0	273	137	1	100	87	0	5444	1260	81	209	105	46	100	94	0	5407	557	0	1	1	0	0	1	3	60	1	10	2	2	0	1	2	1	3	1	1	1	4	56.5	61.5	14.5	24.5	43	14.5	-13.8497
43	15	1	2	10	170	86	99	100	100	1	5889	235	94	233	117	52	100	97	0	5595	546	0	1	1	1	1	1	5	100	1	4	2	3	0	1	2	3	3	3	1	1	1	41	11	4	16.5	40.5	10.5	-17.6029
44	16	1	2	74	229	116	100	100	69	0	5137	308	30	244	122	98	100	100	0	5762	353	0	1	1	0	1	0	3	60	1	3	1	3	1	1	1	1	3	2	4	2	2	22.5	5	20.5	40.5	15.5	3.5	11.4659
45	17	1	2	34	182	94	82	100	43	0	4736	398	94	221	111	74	69	33	0	4671	417	0	0	1	1	1	1	4	80	1	6	2	3	0	1	2	1	3	1	1	3	4	31.5	33.5	27	16.5	32.5	37	-15
46	17	1	2	53	234	120	99	100	0	0	2262	305	6	280	144	55	100	0	0	2921	536	0	0	1	0	1	1	3	60	1	1	2	3	0	1	2	1	#NULL!	#NULL!	#NULL!	4	4	27	11	58.5	57	39	61.5	26.7329
47	18	1	1	50	239	120	26	100	100	0	5860	634	5	264	133	45	100	100	0	5562	555	0	1	1	0	0	1	3	60	1	3	1	1	0	1	2	2	2	3	2	3	2	28	52	4	58	44.5	3.5	27.459
48	18	1	2	49	237	120	79	97	5	0	3711	470	23	245	123	95	17	20	0	4234	371	0	0	1	0	1	1	3	60	1	3	1	3	1	1	1	1	1	3	1	2	3	29.5	36.5	45	48.5	18.5	43.5	17.548
49	16	1	2	74	229	116	100	100	69	0	5137	308	30	244	122	98	100	100	0	5762	353	0	1	1	0	1	0	3	60	1	3	1	3	1	1	1	1	3	2	4	2	2	22.5	5	20.5	40.5	15.5	3.5	11.4659
50	17	1	2	34	182	94	82	100	43	0	4736	398	94	221	111	74	69	33	0	4671	417	0	0	1	1	1	1	4	80	1	6	2	3	0	1	2	1	3	1	1	3	4	31.5	33.5	27	16.5	32.5	37	-15
51	15	1	2	10	170	86	99	100	100	1	5889	235	94	233	117	52	100	97	0	5595	546	0	1	1	1	1	1	5	100	1	4	2	3	0	1	2	3	3	3	1	1	1	41	11	4	16.5	40.5	10.5	-17.6029
52	18	1	2	16	236	131	88	55	90	2	5463	432	97	215	108	94	100	64	0	5300	#NULL!	0	0	1	1	1	1	4	80	1	4	2	3	0	1	2	1	2	3	4	2	3	36.5	27.5	12.5	11	21.5	21.5	-21.8699
53	16	1	2	7	258	129	97	100	6	0	4066	381	2	253	127	82	100	19	0	4651	476	0	0	1	1	1	1	4	80	1	10	1	1	0	1	2	#NULL!	2	3	#NULL!	1	1	43.5	18.5	41	59.5	30	46	24.7121
54	17	1	2	91	231	116	45	1	4	0	4065	547	27	246	123	25	0	60	0	5077	602	0	1	1	1	1	1	5	100	1	2	1	3	1	1	1	1	2	3	1	1	1	11.5	47	48.5	43.5	49	25.5	17.4798
55	16	1	2	6	258	131	97	100	5	1	3889	312	99	224	113	100	100	3	0	3883	279	0	1	1	1	1	0	4	80	1	1	1	3	1	1	1	1	#NULL!	#NULL!	#NULL!	3	2	45.5	18.5	45	5.5	4.5	58	-29.8358
56	17	1	2	97	213	110	87	33	99	3	5758	407	100	225	113	88	100	71	0	5090	456	0	1	1	0	1	1	4	80	1	10	2	3	0	1	2	2	3	2	1	2	1	6.5	30	9.5	2	25.5	17.5	-22.6503
57	17	1	2	1	159	86	25	100	2	4	3557	648	16	249	125	10	100	6	0	4240	812	0	1	1	1	1	1	5	100	1	5	2	3	0	1	2	2	3	1	2	2	3	49	53.5	52	52.5	56.5	55.5	16.2052
58	16	2	2	0	260	130	78	100	52	0	5054	469	26	243	122	20	100	14	0	4636	634	1	1	1	1	1	1	5	100	1	5	1	3	1	1	1	1	3	1	2	1	1	56.5	38.5	23	45.5	51.5	51.5	7.15029
59	18	2	2	89	199	107	98	100	36	5	4628	201	73	237	119	99	100	17	0	4514	304	1	1	1	1	0	1	4	80	1	10	1	1	0	1	2	4	2	3	1	4	2	14	13.5	30.5	27.5	11.5	49	0.794795
60	18	2	1	75	205	103	73	0	99	0	5584	472	92	230	116	64	98	51	0	5122	501	1	1	1	1	1	1	5	100	1	2	4	2	0	0	3	1	4	2	1	1	1	20.5	41.5	9.5	20.5	37.5	28.5	-7.98613
61	16	2	1	87	232	117	100	93	2	0	3900	#NULL!	94	209	106	100	8	28	0	4744	198	1	1	1	1	1	0	4	80	1	2	2	3	0	1	2	1	2	3	2	3	4	16.5	5	52	16.5	4.5	40.5	-10.8902
62	16	2	2	97	216	108	100	100	84	0	5406	253	71	201	102	100	100	99	0	5984	210	1	1	1	1	1	1	5	100	1	3	1	3	1	1	1	1	1	3	1	1	1	6.5	5	16.5	30.5	4.5	8	5.84971
[truncated: 8 more columns]
